# Supplementary material for: Cytotoxic and Luminescent Properties of Novel Organotin Complexes with Chelating Antioxidant Ligand
Source: Molecules. 2022 Nov 30;27(23):8359. doi: 10.3390/molecules27238359 (PMC9741287; doi:10.3390/molecules27238359)
Supplement: Supplementary file 1 [file molecules-27-08359-s001.zip]

Archive with 1 entries (1 files):
- molecules-2035192-supplementary.pdf
